# Supplementary material for: Andrographolide Alleviates Liver Damage Caused by Salmonella in Mice by Inhibiting the PANoptosis Pathway
Source: Microorganisms. 2026 Apr 21;14(4):936. doi: 10.3390/microorganisms14040936 (PMC13118790; doi:10.3390/microorganisms14040936)
Supplement: Supplementary file 1 [file microorganisms-14-00936-s001.zip]

Archive with 1 entries (1 files):
- microorganisms-4217547-supplementary.pdf
